# Supplementary material for: Salivary Biomarker Profiles and Chronic Fatigue among Nurses Working Rotation Shifts: An Exploratory Pilot Study
Source: Healthcare (Basel). 2022 Jul 28;10(8):1416. doi: 10.3390/healthcare10081416 (PMC9407778; doi:10.3390/healthcare10081416)
Supplement: Supplementary file 1 [file healthcare-10-01416-s001.zip]

Archive with 13 entries (12 files):
- Supplementary File/
- Supplementary File/Helathcare_Supplementary Figure S1.pdf
- __MACOSX/Supplementary File/._Helathcare_Supplementary Figure S1.pdf
- Supplementary File/Healthcare_Supplementary Table S3.pdf
- __MACOSX/Supplementary File/._Healthcare_Supplementary Table S3.pdf
- Supplementary File/Healthcare_Supplementary Table S2.pdf
- __MACOSX/Supplementary File/._Healthcare_Supplementary Table S2.pdf
- Supplementary File/Healthcare_Supplementary Table S1.pdf
- __MACOSX/Supplementary File/._Healthcare_Supplementary Table S1.pdf
- Supplementary File/Healthcare_Supplementary Table S5.pdf
- __MACOSX/Supplementary File/._Healthcare_Supplementary Table S5.pdf
- Supplementary File/Healthcare_Supplementary Table S4.pdf
- __MACOSX/Supplementary File/._Healthcare_Supplementary Table S4.pdf
